# Supplementary material for: Evaluation of a Modified Mindfulness-Based Stress Reduction Intervention for Adults with Cerebral Palsy and Anxiety and/or Emotion Regulation Difficulties—A Randomised Control Trial
Source: J Clin Med. 2023 Dec 19;13(1):1. doi: 10.3390/jcm13010001 (PMC10779681; doi:10.3390/jcm13010001)
Supplement: Supplementary file 1 [file jcm-13-00001-s001.zip]

Archive with 1 entries (1 files):
- jcm-2727242-supplementary.pdf
